# Supplementary material for: The Effects of Caloric Restriction on Inflammatory Targets in the Prostates of Aged Rats
Source: Int J Mol Sci. 2024 May 11;25(10):5236. doi: 10.3390/ijms25105236 (PMC11120753; doi:10.3390/ijms25105236)
Supplement: Supplementary file 1 [file ijms-25-05236-s001.zip]

Archive with 2 entries (2 files):
- SFig 1.tif
- SFig1 legend.pdf
